# Supplementary material for: The importance of past rifting in large igneous province development
Source: Nature. 2025 Nov 5;647(8088):115–20. doi: 10.1038/s41586-025-09668-7 (PMC12589129; doi:10.1038/s41586-025-09668-7)
Supplement: Supplementary file 1 — Supplementary Data 1 contains information on the broadband seismograph stations used in our analysis, including the TRAILS network. [file 41586_2025_9668_MOESM1_ESM.csv]

Network	Station	Latitude	Longitude	Elevation (km)	Instrument	Sample Rate (Hz)	Start Date	End Date	Site Name
6R	BORE	4.994	36.848	0.514	CMG-3TP	100	2019-01-18	2021-01-25	Arbore
6R	BUBE	4.456	36.229	0.38	CMG-3ESP	100/50	2019-02-04	2020-01-12	Bubua
6R	DILE	4.257	37.699	0.951	CMG-3ESP	100	2019-01-23	2021-05-17	Dilo
6R	GIBE	4.855	37.256	1.35	CMG-3ESP	100	2019-01-25	2021-05-24	Dibbe Gya
6R	JNKE	5.795	36.574	1.522	CMG-3ESP	100/20	2019-01-25	2019-11-04	Jinke
6R	KEYE	5.519	36.734	1.588	CMG-3ESP	100	2019-01-16	2021-05-19	Key Afer
6R	MAGE	5.671	36.419	0.524	CMG-3TP	100	2019-01-16	2021-03-05	Mago
6R	MEGE	4.063	38.321	1.742	CMG-3ESP	100/50	2019-02-16	2021-05-18	Mega
6R	MOYE	3.546	39.045	1.132	CMG-3ESP	100	2019-01-23	2019-11-07	Moyale
6R	OMOE	4.804	36.052	0.368	CMG-3ESP	100	2019-01-20	2021-05-19	Omorate
6R	TELE	5.067	37.39	1.407	CMG-3ESP	100/50	2019-01-25	2021-05-17	Teltele
6R	TURE	4.971	36.516	0.912	CMG-3ESP	100	2019-01-23	2021-05-19	Turmi
6R	WETE	5.377	36.99	0.57	CMG-3ESP	100/50	2019-01-16	2021-05-16	Weyto
6R	YABE	4.89	38.088	1.776	CMG-3TP	100	2019-01-22	2021-05-23	Yabelo
Y1	BASK	3.609	37.344	0.49	CMG-3T	100	2019-01-31	2020-09-06	Balessa
Y1	BOBE	2.694	38.089	0.575	CMG-3T	100	2019-01-29	2021-06-14	Bubisa
Y1	GAJO	3.065	36.825	0.467	CMG-3T	100	2019-01-31	2021-06-16	Gas
Y1	HURK	3.379	37.745	1.491	CMG-3T	100	2019-01-31	2021-06-15	Hurri Hills
Y1	KAEK	4.143	35.453	0.698	CMG-3T	100	2019-01-24	2021-06-22	Kaeris
Y1	KALK	3.749	35.831	0.399	CMG-3T	100	2019-01-23	2021-06-22	Kataboi
Y1	KERK	2.617	36.255	0.437	CMG-3T	100	2019-01-21	2020-09-15	Kangurisae
Y1	KRGK	2.518	37.593	0.403	CMG-3T	100	2019-01-29	2021-06-15	Kargi
Y1	LKRK	2.2	35.814	0.685	CMG-3T	100	2019-01-24	2021-06-21	Nakukulas
Y1	LOKK	2.607	35.655	0.759	CMG-3T	100	2019-01-21	2021-06-21	Changamatak
Y1	LOWK	3.116	35.565	0.504	CMG-3T	100	2019-01-06	2021-05-10	Lodwar
Y1	LOYK	2.756	36.725	0.403	CMG-3T	100	2019-01-30	2021-06-16	Loiyangalani
Y1	MAIK	2.946	37.635	0.366	CMG-3T	100	2019-01-31	2020-09-05	Maikona
Y1	MARK	2.288	38.084	0.878	CMG-3T	100	2019-01-28	2021-06-14	Marsabit
Y1	NHRK	3.312	37.06	0.393	CMG-3T	100	2019-01-30	2021-06-15	North Horr
Y1	QORK	3.498	36.751	0.584	CMG-3T	100	2019-01-31	2021-06-16	Qorqa
Y1	SHRK	2.185	36.906	0.909	CMG-3T	100	2019-02-01	2021-06-17	South Horr
Y1	STCK	3.795	35.47	0.616	CMG-3T	100	2019-01-23	2021-06-22	Kanukurudio
Y1	TBIK	3.235	36.026	0.375	CMG-3T	100	2019-01-22	2021-06-11	Eliye
Y1	TURK	3.128	38.275	0.614	CMG-3T	100	2019-01-29	2021-06-14	Turkwel
GE	LODK	3.422	35.362	0.665	---	100	2011-09-26	---	Lodwar
YY	NGLE	5.332	39.574	1.51	---	100	2014-04-22	2016-12-01	Negele
YY	WADE	5.785	39.302	1.844	---	100	2014-04-20	2016-12-01	Wadera
YY	DLMN	6.424	39.856	1.254	---	100	2014-04-20	2016-12-01	Dolo Mena
