# Supplementary material for: The importance of past rifting in large igneous province development
Source: Nature. 2025 Nov 5;647(8088):115–20. doi: 10.1038/s41586-025-09668-7 (PMC12589129; doi:10.1038/s41586-025-09668-7)
Supplement: Supplementary file 2 — Source Data Fig. 3 [file 41586_2025_9668_MOESM2_ESM.xlsx]

## Sheet: Somalian_Plate
Panel a: Somalian Plate
Depth (km)	Vs (km/s)	Vs min (km/s)	Vs max (km/s)
0	3.3437	3.3217	3.3828
2	3.3437	3.3217	3.3828
2	3.3701	3.3462	3.4011
4	3.3701	3.3462	3.4011
4	3.3914	3.3559	3.422
6	3.3914	3.3559	3.422
6	3.4261	3.4047	3.4501
8	3.4261	3.4047	3.4501
8	3.4685	3.4573	3.4849
10	3.4685	3.4573	3.4849
10	3.5895	3.5475	3.6176
12	3.5895	3.5475	3.6176
12	3.6758	3.6231	3.7345
14	3.6758	3.6231	3.7345
14	3.7505	3.6939	3.8218
16	3.7505	3.6939	3.8218
16	3.8053	3.7546	3.8647
18	3.8053	3.7546	3.8647
18	3.8016	3.7806	3.8363
20	3.8016	3.7806	3.8363
20	3.7731	3.7409	3.8029
22	3.7731	3.7409	3.8029
22	3.7631	3.7272	3.8072
24	3.7631	3.7272	3.8072
24	3.7736	3.7366	3.8369
26	3.7736	3.7366	3.8369
26	3.7864	3.7526	3.8522
28	3.7864	3.7526	3.8522
28	3.7846	3.7485	3.8481
30	3.7846	3.7485	3.8481
30	3.8185	3.7988	3.8459
32	3.8185	3.7988	3.8459
32	3.8819	3.8621	3.9197
34	3.8819	3.8621	3.9197
34	3.9607	3.9045	4.0326
36	3.9607	3.9045	4.0326
36	4.073	3.9579	4.1817
38	4.073	3.9579	4.1817
38	4.1857	4.0201	4.3165
40	4.1857	4.0201	4.3165
40	4.2462	4.107	4.3544
42	4.2462	4.107	4.3544
42	4.2758	4.1772	4.3538
44	4.2758	4.1772	4.3538
44	4.289	4.2142	4.3471
46	4.289	4.2142	4.3471
46	4.3019	4.2411	4.3492
48	4.3019	4.2411	4.3492
48	4.3051	4.254	4.3452
50	4.3051	4.254	4.3452
50	4.2907	4.2598	4.31
52	4.2907	4.2598	4.31
52	4.2766	4.2556	4.3024
54	4.2766	4.2556	4.3024
54	4.2784	4.2433	4.3279
56	4.2784	4.2433	4.3279
56	4.2841	4.2428	4.3586
58	4.2841	4.2428	4.3586
58	4.2899	4.2464	4.3767
60	4.2899	4.2464	4.3767
60	4.2992	4.2358	4.3936
62	4.2992	4.2358	4.3936
62	4.306	4.2064	4.4098
64	4.306	4.2064	4.4098
64	4.3072	4.1721	4.4219
66	4.3072	4.1721	4.4219
66	4.3041	4.1454	4.4218
68	4.3041	4.1454	4.4218
68	4.2956	4.128	4.4061
70	4.2956	4.128	4.4061
70	4.2827	4.1145	4.3872
72	4.2827	4.1145	4.3872
72	4.2659	4.1025	4.367
74	4.2659	4.1025	4.367
74	4.2491	4.0987	4.3409
76	4.2491	4.0987	4.3409
76	4.2375	4.1076	4.3089
78	4.2375	4.1076	4.3089
78	4.2346	4.1275	4.2909
80	4.2346	4.1275	4.2909
80	4.2381	4.153	4.2836
82	4.2381	4.153	4.2836
82	4.2421	4.18	4.2793
84	4.2421	4.18	4.2793
84	4.251	4.2068	4.2865
86	4.251	4.2068	4.2865
86	4.2619	4.2274	4.2911
88	4.2619	4.2274	4.2911
88	4.2684	4.2433	4.2879
90	4.2684	4.2433	4.2879
90	4.2749	4.2594	4.2842
92	4.2749	4.2594	4.2842
92	4.2816	4.2785	4.2868
94	4.2816	4.2785	4.2868
94	4.2835	4.2624	4.3004
96	4.2835	4.2624	4.3004
96	4.2774	4.2334	4.3158
98	4.2774	4.2334	4.3158
98	4.2663	4.2049	4.3262
100	4.2663	4.2049	4.3262
100	4.2654	4.1974	4.3462

## Sheet: Southwest_Ethiopia
Panel b: Southwest Ethiopia
Depth (km)	Vs (km/s)	Vs min (km/s)	Vs max (km/s)
0	3.1729	3.1154	3.2452
2	3.1729	3.1154	3.2452
2	3.2431	3.1931	3.3052
4	3.2431	3.1931	3.3052
4	3.2903	3.2513	3.3247
6	3.2903	3.2513	3.3247
6	3.3366	3.3008	3.4005
8	3.3366	3.3008	3.4005
8	3.4441	3.3679	3.5146
10	3.4441	3.3679	3.5146
10	3.5623	3.4674	3.6082
12	3.5623	3.4674	3.6082
12	3.6166	3.5382	3.6548
14	3.6166	3.5382	3.6548
14	3.6212	3.5679	3.6703
16	3.6212	3.5679	3.6703
16	3.6462	3.5705	3.6948
18	3.6462	3.5705	3.6948
18	3.685	3.6158	3.7407
20	3.685	3.6158	3.7407
20	3.7141	3.6485	3.8052
22	3.7141	3.6485	3.8052
22	3.7315	3.6629	3.8316
24	3.7315	3.6629	3.8316
24	3.7798	3.7278	3.8634
26	3.7798	3.7278	3.8634
26	3.8724	3.7942	3.9397
28	3.8724	3.7942	3.9397
28	4.0037	3.9153	4.0711
30	4.0037	3.9153	4.0711
30	4.1537	4.0887	4.2428
32	4.1537	4.0887	4.2428
32	4.2813	4.2566	4.3414
34	4.2813	4.2566	4.3414
34	4.3716	4.3276	4.416
36	4.3716	4.3276	4.416
36	4.4274	4.389	4.4669
38	4.4274	4.389	4.4669
38	4.4523	4.4148	4.4815
40	4.4523	4.4148	4.4815
40	4.4511	4.4123	4.4828
42	4.4511	4.4123	4.4828
42	4.4526	4.3961	4.5002
44	4.4526	4.3961	4.5002
44	4.4542	4.379	4.5042
46	4.4542	4.379	4.5042
46	4.4547	4.3697	4.4931
48	4.4547	4.3697	4.4931
48	4.4502	4.375	4.4966
50	4.4502	4.375	4.4966
50	4.444	4.3901	4.4889
52	4.444	4.3901	4.4889
52	4.4361	4.4022	4.4753
54	4.4361	4.4022	4.4753
54	4.4226	4.401	4.467
56	4.4226	4.401	4.467
56	4.4092	4.3583	4.472
58	4.4092	4.3583	4.472
58	4.3961	4.3176	4.4826
60	4.3961	4.3176	4.4826
60	4.382	4.2883	4.4732
62	4.382	4.2883	4.4732
62	4.3622	4.2518	4.4412
64	4.3622	4.2518	4.4412
64	4.3414	4.2235	4.3962
66	4.3414	4.2235	4.3962
66	4.3219	4.203	4.395
68	4.3219	4.203	4.395
68	4.3061	4.1884	4.3971
70	4.3061	4.1884	4.3971
70	4.2947	4.1832	4.3953
72	4.2947	4.1832	4.3953
72	4.2919	4.2095	4.3818
74	4.2919	4.2095	4.3818
74	4.289	4.2333	4.3444
76	4.289	4.2333	4.3444
76	4.2767	4.2177	4.3185
78	4.2767	4.2177	4.3185
78	4.2619	4.2024	4.3134
80	4.2619	4.2024	4.3134
80	4.2559	4.1969	4.3077
82	4.2559	4.1969	4.3077
82	4.2612	4.2077	4.2967
84	4.2612	4.2077	4.2967
84	4.2716	4.2238	4.3257
86	4.2716	4.2238	4.3257
86	4.2793	4.2388	4.3428
88	4.2793	4.2388	4.3428
88	4.282	4.2539	4.3351
90	4.282	4.2539	4.3351
90	4.2827	4.2432	4.3171
92	4.2827	4.2432	4.3171
92	4.2814	4.2314	4.3346
94	4.2814	4.2314	4.3346
94	4.2778	4.2216	4.3402
96	4.2778	4.2216	4.3402
96	4.2693	4.2113	4.3255
98	4.2693	4.2113	4.3255
98	4.2595	4.2109	4.3037
100	4.2595	4.2109	4.3037
100	4.265	4.2133	4.2997

## Sheet: Southeast_Ethiopia
Panel c: Southeast Ethiopia
Depth (km)	Vs (km/s)	Vs min (km/s)	Vs max (km/s)
0	3.1867	3.1094	3.2334
2	3.1867	3.1094	3.2334
2	3.2554	3.1951	3.3052
4	3.2554	3.1951	3.3052
4	3.2797	3.2049	3.3563
6	3.2797	3.2049	3.3563
6	3.32	3.2562	3.3866
8	3.32	3.2562	3.3866
8	3.4308	3.3343	3.4788
10	3.4308	3.3343	3.4788
10	3.563	3.4412	3.6253
12	3.563	3.4412	3.6253
12	3.636	3.5075	3.7253
14	3.636	3.5075	3.7253
14	3.6697	3.5592	3.7428
16	3.6697	3.5592	3.7428
16	3.6924	3.6422	3.7389
18	3.6924	3.6422	3.7389
18	3.7051	3.6797	3.7452
20	3.7051	3.6797	3.7452
20	3.7008	3.6512	3.7522
22	3.7008	3.6512	3.7522
22	3.6922	3.6412	3.7465
24	3.6922	3.6412	3.7465
24	3.6994	3.6588	3.7615
26	3.6994	3.6588	3.7615
26	3.7375	3.6808	3.7756
28	3.7375	3.6808	3.7756
28	3.8119	3.7428	3.8884
30	3.8119	3.7428	3.8884
30	3.9232	3.8128	4.0401
32	3.9232	3.8128	4.0401
32	4.0589	3.9023	4.2108
34	4.0589	3.9023	4.2108
34	4.1996	4.0511	4.339
36	4.1996	4.0511	4.339
36	4.3184	4.1948	4.42
38	4.3184	4.1948	4.42
38	4.39	4.3134	4.4679
40	4.39	4.3134	4.4679
40	4.4216	4.3705	4.4799
42	4.4216	4.3705	4.4799
42	4.4399	4.3895	4.4765
44	4.4399	4.3895	4.4765
44	4.4499	4.4109	4.5103
46	4.4499	4.4109	4.5103
46	4.4595	4.4242	4.5186
48	4.4595	4.4242	4.5186
48	4.466	4.4236	4.5061
50	4.466	4.4236	4.5061
50	4.4741	4.4258	4.5171
52	4.4741	4.4258	4.5171
52	4.4906	4.4309	4.5534
54	4.4906	4.4309	4.5534
54	4.5096	4.431	4.5776
56	4.5096	4.431	4.5776
56	4.5229	4.4243	4.5814
58	4.5229	4.4243	4.5814
58	4.5287	4.4256	4.5743
60	4.5287	4.4256	4.5743
60	4.5267	4.4395	4.5645
62	4.5267	4.4395	4.5645
62	4.5162	4.454	4.5539
64	4.5162	4.454	4.5539
64	4.4973	4.4454	4.5279
66	4.4973	4.4454	4.5279
66	4.4767	4.402	4.5026
68	4.4767	4.402	4.5026
68	4.4619	4.3821	4.5027
70	4.4619	4.3821	4.5027
70	4.4525	4.3752	4.512
72	4.4525	4.3752	4.512
72	4.4445	4.3654	4.5198
74	4.4445	4.3654	4.5198
74	4.4355	4.3494	4.5293
76	4.4355	4.3494	4.5293
76	4.4244	4.315	4.5267
78	4.4244	4.315	4.5267
78	4.4088	4.2869	4.4993
80	4.4088	4.2869	4.4993
80	4.3892	4.2766	4.4486
82	4.3892	4.2766	4.4486
82	4.37	4.2764	4.4146
84	4.37	4.2764	4.4146
84	4.3488	4.2821	4.418
86	4.3488	4.2821	4.418
86	4.3281	4.2755	4.4205
88	4.3281	4.2755	4.4205
88	4.3096	4.2377	4.4197
90	4.3096	4.2377	4.4197
90	4.2911	4.2003	4.4169
92	4.2911	4.2003	4.4169
92	4.2736	4.1775	4.4065
94	4.2736	4.1775	4.4065
94	4.2562	4.1718	4.386
96	4.2562	4.1718	4.386
96	4.2374	4.1629	4.3562
98	4.2374	4.1629	4.3562
98	4.2161	4.1339	4.32
100	4.2161	4.1339	4.32
100	4.2073	4.09	4.2966

## Sheet: East_Turkana
Panel d: East Turkana
Depth (km)	Vs (km/s)	Vs min (km/s)	Vs max (km/s)
0	3.0057	2.7068	3.3375
2	3.0057	2.7068	3.3375
2	3.1412	3.0075	3.3785
4	3.1412	3.0075	3.3785
4	3.1656	2.9667	3.3938
6	3.1656	2.9667	3.3938
6	3.2715	3.0782	3.4273
8	3.2715	3.0782	3.4273
8	3.4183	3.3261	3.5585
10	3.4183	3.3261	3.5585
10	3.5416	3.4807	3.6001
12	3.5416	3.4807	3.6001
12	3.6201	3.5362	3.6952
14	3.6201	3.5362	3.6952
14	3.6343	3.4759	3.7973
16	3.6343	3.4759	3.7973
16	3.651	3.4665	3.88
18	3.651	3.4665	3.88
18	3.7017	3.5518	3.8771
20	3.7017	3.5518	3.8771
20	3.7684	3.6862	3.8634
22	3.7684	3.6862	3.8634
22	3.8507	3.7654	3.9143
24	3.8507	3.7654	3.9143
24	3.9386	3.7802	4.1222
26	3.9386	3.7802	4.1222
26	4.0412	3.8254	4.2816
28	4.0412	3.8254	4.2816
28	4.1576	3.9405	4.3898
30	4.1576	3.9405	4.3898
30	4.2668	4.1326	4.4242
32	4.2668	4.1326	4.4242
32	4.3347	4.2522	4.4142
34	4.3347	4.2522	4.4142
34	4.3717	4.2929	4.4174
36	4.3717	4.2929	4.4174
36	4.3898	4.3282	4.4693
38	4.3898	4.3282	4.4693
38	4.4003	4.3232	4.4996
40	4.4003	4.3232	4.4996
40	4.3978	4.3489	4.5111
42	4.3978	4.3489	4.5111
42	4.4041	4.3389	4.5066
44	4.4041	4.3389	4.5066
44	4.4281	4.3644	4.5062
46	4.4281	4.3644	4.5062
46	4.4595	4.424	4.5215
48	4.4595	4.424	4.5215
48	4.4881	4.4594	4.5439
50	4.4881	4.4594	4.5439
50	4.5063	4.4718	4.5534
52	4.5063	4.4718	4.5534
52	4.5108	4.4348	4.6081
54	4.5108	4.4348	4.6081
54	4.5068	4.4069	4.6385
56	4.5068	4.4069	4.6385
56	4.4951	4.3861	4.6286
58	4.4951	4.3861	4.6286
58	4.4884	4.366	4.5966
60	4.4884	4.366	4.5966
60	4.4888	4.3689	4.59
62	4.4888	4.3689	4.59
62	4.4783	4.3567	4.5797
64	4.4783	4.3567	4.5797
64	4.4408	4.3292	4.5429
66	4.4408	4.3292	4.5429
66	4.3928	4.303	4.4877
68	4.3928	4.303	4.4877
68	4.3523	4.2717	4.4364
70	4.3523	4.2717	4.4364
70	4.3285	4.2366	4.4252
72	4.3285	4.2366	4.4252
72	4.3167	4.2008	4.4128
74	4.3167	4.2008	4.4128
74	4.3146	4.172	4.4021
76	4.3146	4.172	4.4021
76	4.3166	4.1723	4.3942
78	4.3166	4.1723	4.3942
78	4.3153	4.1935	4.395
80	4.3153	4.1935	4.395
80	4.3068	4.2122	4.3969
82	4.3068	4.2122	4.3969
82	4.2976	4.2079	4.382
84	4.2976	4.2079	4.382
84	4.2951	4.2039	4.3743
86	4.2951	4.2039	4.3743
86	4.3015	4.2222	4.365
88	4.3015	4.2222	4.365
88	4.3178	4.2684	4.3539
90	4.3178	4.2684	4.3539
90	4.3378	4.2844	4.3958
92	4.3378	4.2844	4.3958
92	4.3489	4.2688	4.4218
94	4.3489	4.2688	4.4218
94	4.3447	4.2505	4.4263
96	4.3447	4.2505	4.4263
96	4.3298	4.2429	4.4101
98	4.3298	4.2429	4.4101
98	4.31	4.2533	4.3776
100	4.31	4.2533	4.3776
100	4.2996	4.2529	4.3517

## Sheet: West_Turkana_Northern
Panel e: West Turkana Northern
Depth (km)	Vs (km/s)	Vs min (km/s)	Vs max (km/s)
0	3.0328	2.9736	3.092
2	3.0328	2.9736	3.092
2	3.1623	3.1217	3.2029
4	3.1623	3.1217	3.2029
4	3.2849	3.2756	3.2942
6	3.2849	3.2756	3.2942
6	3.3612	3.3194	3.4031
8	3.3612	3.3194	3.4031
8	3.4134	3.3442	3.4826
10	3.4134	3.3442	3.4826
10	3.3883	3.381	3.3956
12	3.3883	3.381	3.3956
12	3.439	3.4255	3.4526
14	3.439	3.4255	3.4526
14	3.5061	3.4906	3.5217
16	3.5061	3.4906	3.5217
16	3.5629	3.5337	3.5922
18	3.5629	3.5337	3.5922
18	3.6322	3.6198	3.6446
20	3.6322	3.6198	3.6446
20	3.7214	3.718	3.7249
22	3.7214	3.718	3.7249
22	3.8004	3.7773	3.8236
24	3.8004	3.7773	3.8236
24	3.8872	3.8044	3.97
26	3.8872	3.8044	3.97
26	3.9853	3.8686	4.1021
28	3.9853	3.8686	4.1021
28	4.0933	3.9945	4.1921
30	4.0933	3.9945	4.1921
30	4.1989	4.1435	4.2544
32	4.1989	4.1435	4.2544
32	4.2852	4.2732	4.2974
34	4.2852	4.2732	4.2974
34	4.366	4.3452	4.387
36	4.366	4.3452	4.387
36	4.4187	4.3779	4.4595
38	4.4187	4.3779	4.4595
38	4.4215	4.3728	4.4703
40	4.4215	4.3728	4.4703
40	4.402	4.3438	4.4602
42	4.402	4.3438	4.4602
42	4.3893	4.3208	4.4578
44	4.3893	4.3208	4.4578
44	4.3732	4.2935	4.4529
46	4.3732	4.2935	4.4529
46	4.351	4.2719	4.4302
48	4.351	4.2719	4.4302
48	4.3401	4.2754	4.4049
50	4.3401	4.2754	4.4049
50	4.3599	4.3088	4.4112
52	4.3599	4.3088	4.4112
52	4.3895	4.3408	4.4383
54	4.3895	4.3408	4.4383
54	4.4113	4.3638	4.4588
56	4.4113	4.3638	4.4588
56	4.4301	4.3939	4.4663
58	4.4301	4.3939	4.4663
58	4.4559	4.4444	4.4675
60	4.4559	4.4444	4.4675
60	4.4721	4.4577	4.4866
62	4.4721	4.4577	4.4866
62	4.464	4.434	4.4941
64	4.464	4.434	4.4941
64	4.4467	4.4018	4.4916
66	4.4467	4.4018	4.4916
66	4.4352	4.3694	4.501
68	4.4352	4.3694	4.501
68	4.4279	4.3453	4.5105
70	4.4279	4.3453	4.5105
70	4.4209	4.3265	4.5153
72	4.4209	4.3265	4.5153
72	4.4176	4.3203	4.5149
74	4.4176	4.3203	4.5149
74	4.4144	4.3274	4.5014
76	4.4144	4.3274	4.5014
76	4.4061	4.3288	4.4835
78	4.4061	4.3288	4.4835
78	4.3886	4.318	4.4593
80	4.3886	4.318	4.4593
80	4.369	4.3078	4.4302
82	4.369	4.3078	4.4302
82	4.3508	4.2946	4.407
84	4.3508	4.2946	4.407
84	4.3458	4.2919	4.3997
86	4.3458	4.2919	4.3997
86	4.3505	4.2985	4.4026
88	4.3505	4.2985	4.4026
88	4.349	4.3012	4.3968
90	4.349	4.3012	4.3968
90	4.3399	4.2988	4.381
92	4.3399	4.2988	4.381
92	4.3287	4.2917	4.3659
94	4.3287	4.2917	4.3659
94	4.3146	4.2803	4.349
96	4.3146	4.2803	4.349
96	4.3014	4.2633	4.3395
98	4.3014	4.2633	4.3395
98	4.3005	4.2499	4.3512
100	4.3005	4.2499	4.3512
100	4.3251	4.2618	4.3885

## Sheet: West_Turkana_Southern
Panel e: West Turkana Southern
Depth (km)	Vs (km/s)	Vs min (km/s)	Vs max (km/s)
0	3.2061	3.1026	3.2934
2	3.2061	3.1026	3.2934
2	3.2788	3.2482	3.3186
4	3.2788	3.2482	3.3186
4	3.3479	3.3155	3.3907
6	3.3479	3.3155	3.3907
6	3.384	3.3614	3.4116
8	3.384	3.3614	3.4116
8	3.4038	3.3904	3.417
10	3.4038	3.3904	3.417
10	3.4536	3.4438	3.4664
12	3.4536	3.4438	3.4664
12	3.5267	3.4762	3.5856
14	3.5267	3.4762	3.5856
14	3.5685	3.547	3.596
16	3.5685	3.547	3.596
16	3.62	3.6052	3.6275
18	3.62	3.6052	3.6275
18	3.714	3.6481	3.7628
20	3.714	3.6481	3.7628
20	3.8538	3.7173	3.9713
22	3.8538	3.7173	3.9713
22	3.9851	3.8268	4.1458
24	3.9851	3.8268	4.1458
24	4.0911	3.957	4.2443
26	4.0911	3.957	4.2443
26	4.1602	4.064	4.2756
28	4.1602	4.064	4.2756
28	4.2045	4.1291	4.2825
30	4.2045	4.1291	4.2825
30	4.2401	4.1799	4.2985
32	4.2401	4.1799	4.2985
32	4.2714	4.224	4.3234
34	4.2714	4.224	4.3234
34	4.3041	4.2625	4.357
36	4.3041	4.2625	4.357
36	4.3367	4.3099	4.3806
38	4.3367	4.3099	4.3806
38	4.3612	4.3511	4.3743
40	4.3612	4.3511	4.3743
40	4.3779	4.3564	4.401
42	4.3779	4.3564	4.401
42	4.3841	4.3338	4.4471
44	4.3841	4.3338	4.4471
44	4.3808	4.3108	4.4643
46	4.3808	4.3108	4.4643
46	4.3742	4.292	4.4551
48	4.3742	4.292	4.4551
48	4.3623	4.274	4.4308
50	4.3623	4.274	4.4308
50	4.3496	4.2619	4.4125
52	4.3496	4.2619	4.4125
52	4.3357	4.2549	4.3907
54	4.3357	4.2549	4.3907
54	4.3183	4.2428	4.3591
56	4.3183	4.2428	4.3591
56	4.3027	4.2358	4.3477
58	4.3027	4.2358	4.3477
58	4.2954	4.2482	4.3469
60	4.2954	4.2482	4.3469
60	4.2951	4.2657	4.3427
62	4.2951	4.2657	4.3427
62	4.2945	4.2533	4.3304
64	4.2945	4.2533	4.3304
64	4.2933	4.2495	4.3162
66	4.2933	4.2495	4.3162
66	4.2942	4.2468	4.3337
68	4.2942	4.2468	4.3337
68	4.2987	4.2441	4.3486
70	4.2987	4.2441	4.3486
70	4.3054	4.2475	4.3575
72	4.3054	4.2475	4.3575
72	4.3177	4.2699	4.3692
74	4.3177	4.2699	4.3692
74	4.3395	4.3111	4.3882
76	4.3395	4.3111	4.3882
76	4.3675	4.3052	4.4225
78	4.3675	4.3052	4.4225
78	4.3901	4.296	4.4599
80	4.3901	4.296	4.4599
80	4.4037	4.2908	4.4804
82	4.4037	4.2908	4.4804
82	4.4148	4.2963	4.4898
84	4.4148	4.2963	4.4898
84	4.4287	4.3121	4.4964
86	4.4287	4.3121	4.4964
86	4.4406	4.3324	4.4978
88	4.4406	4.3324	4.4978
88	4.4422	4.3558	4.4881
90	4.4422	4.3558	4.4881
90	4.4371	4.3801	4.4725
92	4.4371	4.3801	4.4725
92	4.4326	4.4015	4.4628
94	4.4326	4.4015	4.4628
94	4.4279	4.4064	4.4589
96	4.4279	4.4064	4.4589
96	4.4136	4.3656	4.4426
98	4.4136	4.3656	4.4426
98	4.3848	4.3062	4.4425
100	4.3848	4.3062	4.4425
100	4.3599	4.2609	4.4587

## Sheet: Southeast_Ethiopia_Temperature
Panel f: Southeast Ethiopia Temperature
Depth (km)	Temperature (Celcius)	Minimum Temperature (Celcius)	Maximum Temperature (Celcius)
46	1282.33	1209.48	1322.86
46	1271.76	1198.43	1309.91
48	1278.71	1204.83	1317.11
48	1270.9	1221.47	1317.71
50	1277.83	1228.01	1324.9
50	1268.39	1213.28	1322.62
52	1275.2	1219.68	1329.83
52	1254.66	1166.51	1324.34
54	1261.28	1172.57	1331.42
54	1236.27	1133.27	1331.31
56	1242.72	1139.12	1338.39
56	1224.22	1132.58	1345.81
58	1230.53	1138.37	1353.02
58	1222.12	1150.53	1351.62
60	1228.32	1156.36	1358.76
60	1231.23	1172.67	1343.14
62	1237.46	1178.57	1350.11
62	1252.65	1195.89	1333.12
64	1258.95	1201.91	1339.94
64	1285.29	1242	1350.28
66	1291.76	1248.19	1357.12
66	1318.65	1284.5	1405.75
68	1325.14	1290.87	1412.9
68	1343.65	1290.74	1433.75
70	1350.27	1297.07	1441.01
70	1362.04	1283.86	1447.93
72	1368.73	1290.1	1455.13
72	1378.41	1278.67	1465.22
74	1385.1	1284.8	1472.49
74	1396.04	1270.52	1488.3
76	1402.77	1276.52	1495.55
76	1415.55	1280.43	1527.83
78	1422.2	1286.4	1535.3
78	1440.14	1326.56	1561.5
80	1446.89	1332.65	1569
80	1468.34	1399.66	1578.07
82	1475.04	1405.99	1585.52
82	1495.71	1446.67	1585.67
84	1502.47	1453.19	1593.01
84	1524.32	1449.38	1587.49
86	1531.2	1455.71	1594.8
86	1552.15	1452.9	1601.02
88	1559.05	1459.29	1608.26
88	1576.31	1460.22	1641.11
90	1583.28	1466.59	1648.55
90	1600.86	1469.67	1679.62
92	1608.02	1476.17	1687.14
92	1624.23	1488.42	1705.66
94	1631.33	1494.86	1713.16
94	1646.7	1518.31	1717.2
96	1653.79	1524.74	1724.7
96	1670.57	1557.03	1731.92
98	1677.66	1563.57	1739.3
98	1696.14	1600.64	1761.67
100	1703.19	1607.28	1769.14
100	1710.4	1630.42	1802.28
105	1727.77	1646.81	1820.82
105	1738.52	1689.17	1899.91
110	1755.39	1705.46	1920.99
110	1768.72	1706.09	1889.21
115	1785.13	1721.85	1908.94
115	1785.19	1705.52	1850.84
120	1801.03	1720.68	1867.32
120	1789.8	1708.26	1856.03

## Sheet: East_Turkana_Temperature
Panel g: East Turkana Temperature
Depth (km)	Temperature (Celcius)	Minimum Temperature (Celcius)	Maximum Temperature (Celcius)
46	1310.72	1214.78	1367.65
46	1263.39	1194.37	1310.12
48	1270.36	1200.81	1317.31
48	1225.67	1116.97	1278.9
50	1232.22	1122.87	1285.84
50	1203.15	1054.6	1271.41
52	1209.48	1060.16	1278.18
52	1208.73	1072.98	1320.33
54	1215.04	1078.57	1327.4
54	1227.47	1018.3	1356.65
56	1233.86	1023.6	1364.09
56	1255.98	1043.68	1385.22
58	1262.5	1049.09	1392.76
58	1276.38	1111.3	1412.32
60	1282.95	1116.99	1419.94
60	1290.68	1129.01	1416.96
62	1297.26	1134.76	1424.5
62	1306.92	1152.88	1436.43
64	1313.52	1158.63	1444.08
64	1347.99	1219.31	1469.09
66	1354.82	1225.39	1476.92
66	1397.1	1293.26	1500.76
68	1404.19	1299.66	1508.17
68	1434.91	1260.94	1536.47
70	1442.18	1267.1	1543.71
70	1454.84	1197.33	1573.11
72	1462.14	1203.18	1580.65
72	1465.54	1130.77	1609.06
74	1472.81	1136.31	1617.01
74	1471.5	1099.84	1638.5
76	1478.68	1105.19	1646.72
76	1478.16	1120.59	1646.51
78	1485.26	1125.98	1654.62
78	1492.23	1195.63	1639.17
80	1499.19	1201.18	1647.05
80	1517.12	1305.45	1631.45
82	1524.08	1311.31	1639.23
82	1550.21	1462.92	1643.3
84	1557.41	1469.41	1651
84	1581.94	1497.77	1654.3
86	1589.06	1504.46	1661.98
86	1598.56	1514.71	1694.35
88	1605.65	1521.42	1702.14
88	1601.88	1532.5	1744.17
90	1609.12	1539.35	1752.13
90	1597.75	1494.18	1772.3
92	1604.83	1500.68	1780.58
92	1596.01	1470.44	1780.36
94	1603.01	1476.75	1788.69
94	1603.83	1471.17	1775.34
96	1610.71	1477.44	1783.13
96	1619.73	1496.97	1770.38
98	1626.57	1503.21	1777.97
98	1642.35	1540.29	1779.98
100	1649.16	1546.65	1787.5
100	1656.44	1574.91	1784.06
105	1673.17	1590.72	1802.34
105	1671.67	1619.92	1768
110	1687.79	1635.47	1785.29
110	1668	1584.95	1745.31
115	1683.45	1599.56	1761.48
115	1677.99	1606.47	1743.56
120	1692.86	1620.78	1759
120	1711.04	1664.64	1842.96
