# Supplementary material for: The importance of past rifting in large igneous province development
Source: Nature. 2025 Nov 5;647(8088):115–20. doi: 10.1038/s41586-025-09668-7 (PMC12589129; doi:10.1038/s41586-025-09668-7)
Supplement: Supplementary file 3 — Source Data Extended Data Fig. 2 [file 41586_2025_9668_MOESM3_ESM.xlsx]

## Sheet: TELE
1D Velocity Profile	Panel (a)				Dispersion Curve	PANEL (b)
Depth (km)	Vs (km/s)	Vs min (km/s)	Vs max (km/s)		Period (s)	Observed Group Velocity (km/s)	Errors (km/s)	Synthetic Group Velocity (km/s)	Minimum Synthetic Group Velocity (km/s)	Maximum Synthetic Group Velocity (km/s)
0	3.2139	3.1494	3.2609		5	2.91682	0.075167	2.88405	2.82681	2.93963
2	3.2139	3.1494	3.2609		6	2.88189	0.0653444	2.88626	2.83449	2.93777
2	3.2728	3.2209	3.3256		7	2.88234	0.0546309	2.91216	2.85941	2.95507
4	3.2728	3.2209	3.3256		8	2.89452	0.048934	2.94757	2.90042	2.9852
4	3.3008	3.2574	3.351		9	2.93872	0.0467573	2.97932	2.94124	3.01213
6	3.3008	3.2574	3.351		10	2.9737	0.0465881	3.00114	2.97039	3.02788
6	3.3017	3.2574	3.3422		11	2.99341	0.0459417	3.01242	2.9848	3.03842
8	3.3017	3.2574	3.3422		12	3.01214	0.0445838	3.01535	2.99171	3.03806
8	3.4494	3.4029	3.511		13	3.02686	0.0428121	3.01311	2.98833	3.03132
10	3.4494	3.4029	3.511		14	3.03369	0.0403142	3.00901	2.98243	3.02526
10	3.6253	3.5753	3.6803		15	3.03312	0.0381926	3.00611	2.97836	3.0239
12	3.6253	3.5753	3.6803		16	3.02837	0.0360907	3.00706	2.97887	3.02592
12	3.7253	3.6636	3.7688		17	3.03423	0.0352339	3.01395	2.98619	3.03344
14	3.7253	3.6636	3.7688		18	3.04507	0.0348097	3.02823	3.00086	3.04797
14	3.7349	3.6956	3.7749		19	3.07061	0.0355744	3.05065	3.02418	3.07034
16	3.7349	3.6956	3.7749		20	3.10793	0.0362711	3.08126	3.05238	3.10253
16	3.7053	3.6656	3.7492		22	3.15525	0.0370588	3.16397	3.13167	3.19233
18	3.7053	3.6656	3.7492		25	3.22523	0.0374943	3.3191	3.28919	3.35018
18	3.7057	3.6715	3.7466		27	3.38496	0.0372717	3.42357	3.39484	3.45494
20	3.7057	3.6715	3.7466		30	3.56298	0.0360358	3.55895	3.53234	3.58613
20	3.7197	3.6855	3.7516		34	3.72721	0.03374	3.68653	3.66619	3.7097
22	3.7197	3.6855	3.7516		38	3.7911	0.0319255	3.76179	3.74331	3.78268
22	3.7119	3.6625	3.7449		40	3.82585	0.0327911	3.78478	3.76782	3.80633
24	3.7119	3.6625	3.7449		44	3.85882	0.031082	3.80993	3.79316	3.83207
24	3.6902	3.6442	3.721		48	3.86121	0.0281896	3.81539	3.79619	3.83737
26	3.6902	3.6442	3.721		50	3.83353	0.0241808	3.81296	3.79171	3.83461
26	3.731	3.6901	3.7685		55	3.77012	0.0249106	3.79671	3.76916	3.81924
28	3.731	3.6901	3.7685		60	3.696	0.0416695	3.77122	3.73843	3.79571
28	3.8262	3.784	3.8739		66.66	3.65436	0.0577225	3.73074	3.69287	3.76188
30	3.8262	3.784	3.8739		80	3.64015	0.072803	3.65183	3.606	3.69798
30	3.9714	3.9294	4.0248		100	3.63341	0.0726681	3.58646	3.50746	3.66306
32	3.9714	3.9294	4.0248
32	4.1607	4.1233	4.2058
34	4.1607	4.1233	4.2058
34	4.3112	4.2656	4.3479
36	4.3112	4.2656	4.3479
36	4.3868	4.3386	4.4274
38	4.3868	4.3386	4.4274
38	4.4264	4.381	4.4694
40	4.4264	4.381	4.4694
40	4.4487	4.4044	4.4994
42	4.4487	4.4044	4.4994
42	4.4623	4.4184	4.5249
44	4.4623	4.4184	4.5249
44	4.443	4.4059	4.5232
46	4.443	4.4059	4.5232
46	4.4242	4.3805	4.5191
48	4.4242	4.3805	4.5191
48	4.4236	4.3726	4.5224
50	4.4236	4.3726	4.5224
50	4.4258	4.3769	4.5046
52	4.4258	4.3769	4.5046
52	4.4309	4.379	4.4919
54	4.4309	4.379	4.4919
54	4.431	4.3738	4.4868
56	4.431	4.3738	4.4868
56	4.4243	4.3653	4.482
58	4.4243	4.3653	4.482
58	4.4256	4.3654	4.4734
60	4.4256	4.3654	4.4734
60	4.4395	4.3786	4.4797
62	4.4395	4.3786	4.4797
62	4.454	4.3809	4.4959
64	4.454	4.3809	4.4959
64	4.463	4.372	4.5145
66	4.463	4.372	4.5145
66	4.4617	4.3599	4.5272
68	4.4617	4.3599	4.5272
68	4.4602	4.358	4.5371
70	4.4602	4.358	4.5371
70	4.4556	4.3595	4.5307
72	4.4556	4.3595	4.5307
72	4.457	4.3668	4.5201
74	4.457	4.3668	4.5201
74	4.4567	4.3757	4.5208
76	4.4567	4.3757	4.5208
76	4.4544	4.3806	4.5149
78	4.4544	4.3806	4.5149
78	4.4456	4.3719	4.5162
80	4.4456	4.3719	4.5162
80	4.4298	4.3492	4.511
82	4.4298	4.3492	4.511
82	4.4146	4.3447	4.5002
84	4.4146	4.3447	4.5002
84	4.3938	4.3288	4.4757
86	4.3938	4.3288	4.4757
86	4.3666	4.2981	4.4483
88	4.3666	4.2981	4.4483
88	4.3388	4.2671	4.4275
90	4.3388	4.2671	4.4275
90	4.3102	4.2356	4.3996
92	4.3102	4.2356	4.3996
92	4.2804	4.2047	4.3735
94	4.2804	4.2047	4.3735
94	4.2415	4.1501	4.343
96	4.2415	4.1501	4.343
96	4.1889	4.0866	4.2953
98	4.1889	4.0866	4.2953
98	4.1339	4.0297	4.2348
100	4.1339	4.0297	4.2348
100	4.09	3.985	4.1852
105	4.09	3.985	4.1852
105	4.0506	3.9422	4.1455
110	4.0506	3.9422	4.1455
110	4.0639	3.9351	4.1587
115	4.0639	3.9351	4.1587
115	4.0965	3.966	4.1994
120	4.0965	3.966	4.1994
120	4.111	3.9719	4.2272

## Sheet: KAEK
1D Velocity Profile	Panel (d)				Dispersion Curve	Panel (e)
Depth (km)	Vs (km/s)	Vs min (km/s)	Vs max (km/s)		Period (s)	Observed Group Velocity (km/s)	Errors (km/s)	Synthetic Group Velocity (km/s)	Minimum Synthetic Group Velocity (km/s)	Maximum Synthetic Group Velocity (km/s)
0	3.092	2.9197	3.1436		5	2.90877	0.075167	2.88025	2.81321	2.92615
2	3.092	2.9197	3.1436		6	2.88969	0.0653444	2.88075	2.82427	2.91967
2	3.2029	3.1501	3.2467		7	2.89201	0.0546309	2.87401	2.82766	2.90661
4	3.2029	3.1501	3.2467		8	2.87556	0.048934	2.86251	2.82394	2.89376
4	3.2756	3.2403	3.3288		9	2.85103	0.0467573	2.8481	2.81274	2.8846
6	3.2756	3.2403	3.3288		10	2.81095	0.0465881	2.8323	2.80086	2.86909
6	3.3194	3.2776	3.3752		11	2.7815	0.0459417	2.81674	2.78848	2.85007
8	3.3194	3.2776	3.3752		12	2.75773	0.0445838	2.80335	2.77442	2.83069
8	3.3442	3.3094	3.4313		13	2.74297	0.0428121	2.79437	2.76575	2.82075
10	3.3442	3.3094	3.4313		14	2.76412	0.0403142	2.79223	2.76496	2.81793
10	3.381	3.3288	3.4374		15	2.78839	0.0381926	2.79924	2.77445	2.82274
12	3.381	3.3288	3.4374		16	2.82483	0.0360907	2.81722	2.79494	2.83723
12	3.4255	3.3871	3.4755		17	2.86589	0.0352339	2.84714	2.82584	2.86602
14	3.4255	3.3871	3.4755		18	2.92006	0.0348097	2.88881	2.86542	2.90677
14	3.4906	3.4555	3.5271		19	2.98296	0.0355744	2.94084	2.91402	2.96159
16	3.4906	3.4555	3.5271		20	3.06204	0.0362711	3.0008	2.97133	3.02399
16	3.5337	3.5012	3.5779		22	3.14325	0.0370588	3.13263	3.1003	3.15804
18	3.5337	3.5012	3.5779		25	3.25449	0.0374943	3.3215	3.28938	3.35465
18	3.6198	3.5913	3.6648		27	3.36917	0.0372717	3.42494	3.39438	3.45706
20	3.6198	3.5913	3.6648		30	3.5277	0.0360358	3.54191	3.51159	3.57069
20	3.7249	3.6807	3.7855		34	3.65059	0.03374	3.64062	3.60399	3.66517
22	3.7249	3.6807	3.7855		38	3.73716	0.0319255	3.69607	3.6593	3.72773
22	3.7773	3.7137	3.8149		40	3.74645	0.0453733	3.7133	3.67482	3.74805
24	3.7773	3.7137	3.8149		44.44	3.73799	0.0599164	3.73563	3.69283	3.77368
24	3.8044	3.754	3.8449		50	3.72486	0.0744972	3.74494	3.69445	3.78165
26	3.8044	3.754	3.8449		57.14	3.73038	0.0746076	3.74263	3.68574	3.78319
26	3.8686	3.8222	3.9122		66.66	3.73597	0.0747194	3.73165	3.66378	3.77923
28	3.8686	3.8222	3.9122		80	3.73274	0.0746548	3.71868	3.64365	3.78121
28	3.9945	3.952	4.0449		100	3.70083	0.0740167	3.72132	3.6356	3.80862
30	3.9945	3.952	4.0449
30	4.1435	4.08	4.2067
32	4.1435	4.08	4.2067
32	4.2732	4.2184	4.3385
34	4.2732	4.2184	4.3385
34	4.387	4.3242	4.4471
36	4.387	4.3242	4.4471
36	4.4595	4.3888	4.5169
38	4.4595	4.3888	4.5169
38	4.4703	4.4033	4.528
40	4.4703	4.4033	4.528
40	4.4602	4.4009	4.5208
42	4.4602	4.4009	4.5208
42	4.4578	4.3997	4.5245
44	4.4578	4.3997	4.5245
44	4.4529	4.3981	4.5321
46	4.4529	4.3981	4.5321
46	4.4302	4.3815	4.523
48	4.4302	4.3815	4.523
48	4.4049	4.3542	4.4881
50	4.4049	4.3542	4.4881
50	4.4112	4.3583	4.4747
52	4.4112	4.3583	4.4747
52	4.4383	4.3834	4.4935
54	4.4383	4.3834	4.4935
54	4.4588	4.4001	4.5234
56	4.4588	4.4001	4.5234
56	4.4663	4.3892	4.5387
58	4.4663	4.3892	4.5387
58	4.4675	4.3776	4.5455
60	4.4675	4.3776	4.5455
60	4.4577	4.3631	4.5425
62	4.4577	4.3631	4.5425
62	4.434	4.35	4.5167
64	4.434	4.35	4.5167
64	4.4018	4.3254	4.4773
66	4.4018	4.3254	4.4773
66	4.3694	4.2733	4.4382
68	4.3694	4.2733	4.4382
68	4.3453	4.2394	4.412
70	4.3453	4.2394	4.412
70	4.3265	4.2294	4.388
72	4.3265	4.2294	4.388
72	4.3203	4.2408	4.3817
74	4.3203	4.2408	4.3817
74	4.3274	4.2493	4.3876
76	4.3274	4.2493	4.3876
76	4.3288	4.2418	4.3916
78	4.3288	4.2418	4.3916
78	4.318	4.2248	4.3904
80	4.318	4.2248	4.3904
80	4.3078	4.2011	4.3936
82	4.3078	4.2011	4.3936
82	4.2946	4.1845	4.3935
84	4.2946	4.1845	4.3935
84	4.2919	4.1847	4.3986
86	4.2919	4.1847	4.3986
86	4.2985	4.1897	4.4072
88	4.2985	4.1897	4.4072
88	4.3012	4.1856	4.417
90	4.3012	4.1856	4.417
90	4.2988	4.1852	4.4271
92	4.2988	4.1852	4.4271
92	4.2917	4.1887	4.4266
94	4.2917	4.1887	4.4266
94	4.2803	4.1724	4.4214
96	4.2803	4.1724	4.4214
96	4.2633	4.1594	4.4049
98	4.2633	4.1594	4.4049
98	4.2499	4.1495	4.3824
100	4.2499	4.1495	4.3824
100	4.2618	4.1541	4.3765
105	4.2618	4.1541	4.3765
105	4.2744	4.1667	4.368
110	4.2744	4.1667	4.368
110	4.3045	4.2053	4.4016
115	4.3045	4.2053	4.4016
115	4.3588	4.261	4.4628
120	4.3588	4.261	4.4628
120	4.4005	4.3031	4.5276

## Sheet: TURK
1D Velocity Profile	Panel (g)				Dispersion Curve	Panel (h)
Depth (km)	Vs (km/s)	Vs min (km/s)	Vs max (km/s)		Period (s)	Observed Group Velocity (km/s)	Errors (km/s)	Synthetic Group Velocity (km/s)	Minimum Synthetic Group Velocity (km/s)	Maximum Synthetic Group Velocity (km/s)
0	2.9498	2.88	3.0072		5	2.5458	0.075167	2.58546	2.52907	2.63497
2	2.9498	2.88	3.0072		6	2.56285	0.0653444	2.56831	2.51992	2.61244
2	3.0075	2.9617	3.0584		7	2.5899	0.0546309	2.59078	2.5522	2.62679
4	3.0075	2.9617	3.0584		8	2.63351	0.048934	2.64063	2.60757	2.67406
4	3.0228	2.9809	3.0603		9	2.66401	0.0467573	2.69668	2.66292	2.72979
6	3.0228	2.9809	3.0603		10	2.69307	0.0465881	2.74433	2.71272	2.77632
6	3.0782	3.0251	3.1214		11	2.72269	0.0459417	2.7788	2.75098	2.80759
8	3.0782	3.0251	3.1214		12	2.77079	0.0445838	2.80146	2.77554	2.82722
8	3.3261	3.2842	3.3861		13	2.81341	0.0428121	2.81623	2.79058	2.84117
10	3.3261	3.2842	3.3861		14	2.85346	0.0403142	2.82766	2.80109	2.85102
10	3.5697	3.5128	3.613		15	2.87271	0.0381926	2.84007	2.81382	2.8614
12	3.5697	3.5128	3.613		16	2.8872	0.0360907	2.85715	2.83236	2.87925
12	3.6921	3.6396	3.7338		17	2.91844	0.0352339	2.88165	2.8587	2.90624
14	3.6921	3.6396	3.7338		18	2.95768	0.0348097	2.91516	2.89009	2.94081
14	3.6995	3.6586	3.7358		19	2.99396	0.0355744	2.95801	2.93172	2.9839
16	3.6995	3.6586	3.7358		20	3.02217	0.0362711	3.0093	2.98282	3.03602
16	3.6618	3.6279	3.7008		22	3.08413	0.0370588	3.12949	3.10122	3.15645
18	3.6618	3.6279	3.7008		25	3.21278	0.0374943	3.31895	3.29089	3.34342
18	3.6735	3.6434	3.7181		27	3.4159	0.0372717	3.43115	3.404	3.45443
20	3.6735	3.6434	3.7181		30	3.60797	0.0360358	3.5652	3.53751	3.592
20	3.7294	3.6988	3.7711		34	3.74223	0.03374	3.68422	3.65799	3.71341
22	3.7294	3.6988	3.7711		38	3.77065	0.0319255	3.75301	3.72523	3.78579
22	3.7654	3.7267	3.8044		40	3.78387	0.0458442	3.77425	3.7446	3.80776
24	3.7654	3.7267	3.8044		44.44	3.7887	0.0609155	3.80012	3.76472	3.83348
24	3.7802	3.7386	3.8163		50	3.79221	0.0758441	3.80558	3.7607	3.83945
26	3.7802	3.7386	3.8163		57.14	3.76681	0.0753361	3.78938	3.73042	3.83014
26	3.8254	3.7861	3.8688		66.66	3.72514	0.0745027	3.75243	3.68747	3.79946
28	3.8254	3.7861	3.8688		80	3.70215	0.074043	3.70356	3.62994	3.75456
28	3.9405	3.9001	3.9948		100	3.67424	0.0734849	3.67473	3.58569	3.77134
30	3.9405	3.9001	3.9948
30	4.1326	4.09	4.169
32	4.1326	4.09	4.169
32	4.3146	4.2537	4.3408
34	4.3146	4.2537	4.3408
34	4.4174	4.3515	4.4415
36	4.4174	4.3515	4.4415
36	4.4693	4.4055	4.4956
38	4.4693	4.4055	4.4956
38	4.4996	4.4413	4.5296
40	4.4996	4.4413	4.5296
40	4.5111	4.467	4.555
42	4.5111	4.467	4.555
42	4.5066	4.4694	4.5695
44	4.5066	4.4694	4.5695
44	4.5062	4.4755	4.5775
46	4.5062	4.4755	4.5775
46	4.5215	4.487	4.5887
48	4.5215	4.487	4.5887
48	4.5439	4.5073	4.6038
50	4.5439	4.5073	4.6038
50	4.5534	4.5077	4.6245
52	4.5534	4.5077	4.6245
52	4.5452	4.495	4.6198
54	4.5452	4.495	4.6198
54	4.5282	4.4648	4.5932
56	4.5282	4.4648	4.5932
56	4.5104	4.4298	4.5865
58	4.5104	4.4298	4.5865
58	4.4973	4.4097	4.584
60	4.4973	4.4097	4.584
60	4.4889	4.4037	4.569
62	4.4889	4.4037	4.569
62	4.4813	4.3953	4.5516
64	4.4813	4.3953	4.5516
64	4.4681	4.3745	4.5311
66	4.4681	4.3745	4.5311
66	4.4509	4.3499	4.5041
68	4.4509	4.3499	4.5041
68	4.4364	4.3203	4.4854
70	4.4364	4.3203	4.4854
70	4.4252	4.2969	4.4796
72	4.4252	4.2969	4.4796
72	4.4128	4.2802	4.4735
74	4.4128	4.2802	4.4735
74	4.4021	4.2717	4.468
76	4.4021	4.2717	4.468
76	4.3942	4.266	4.4598
78	4.3942	4.266	4.4598
78	4.3899	4.2607	4.4584
80	4.3899	4.2607	4.4584
80	4.3849	4.2538	4.4568
82	4.3849	4.2538	4.4568
82	4.3801	4.2456	4.4557
84	4.3801	4.2456	4.4557
84	4.3743	4.2429	4.4556
86	4.3743	4.2429	4.4556
86	4.365	4.2415	4.453
88	4.365	4.2415	4.453
88	4.3539	4.2405	4.4472
90	4.3539	4.2405	4.4472
90	4.3448	4.232	4.4404
92	4.3448	4.232	4.4404
92	4.3323	4.214	4.4306
94	4.3323	4.214	4.4306
94	4.3137	4.1803	4.4228
96	4.3137	4.1803	4.4228
96	4.2926	4.1554	4.4182
98	4.2926	4.1554	4.4182
98	4.2682	4.1345	4.4003
100	4.2682	4.1345	4.4003
100	4.2529	4.135	4.3768
105	4.2529	4.135	4.3768
105	4.2499	4.1532	4.3489
110	4.2499	4.1532	4.3489
110	4.2826	4.1813	4.3727
115	4.2826	4.1813	4.3727
115	4.3119	4.1898	4.4115
120	4.3119	4.1898	4.4115
120	4.3201	4.1786	4.4403
