# Supplementary material for: The importance of past rifting in large igneous province development
Source: Nature. 2025 Nov 5;647(8088):115–20. doi: 10.1038/s41586-025-09668-7 (PMC12589129; doi:10.1038/s41586-025-09668-7)
Supplement: Supplementary file 4 — Source Data Extended Data Fig. 3 [file 41586_2025_9668_MOESM4_ESM.xlsx]

## Sheet: Sheet1
KAEK Trade-off Curves				QORK Trade-off Curves
Damping Curve (panel a)				Damping Curve (panel b)
Normalised Spread of the Resolution Matrix	Normalised Model Roughness	Damping Value		Normalised Spread of the Resolution Matrix	Normalised Model Roughness	Damping Value
0	1	0.1		0	1	0.1
0.400285	0.314242	0.2		0.391239	0.404175	0.2
0.58432	0.146234	0.3		0.569796	0.161259	0.3
0.694858	0.0432624	0.4		0.68556	0.0996833	0.4
0.77669	0.0241761	0.5		0.768024	0.0334675	0.5
0.839173	0.0148362	0.6		0.833528	0.0201531	0.6
0.889613	0.00779687	0.7		0.88604	0.0116139	0.7
0.93202	0.00261507	0.8		0.929862	0.00687243	0.8
0.9683	0.000762218	0.9		0.967296	0.00291397	0.9
1	0	1		1	0	1
P-Value Curve (panel c)				P-Value Curve (panel d)
Normalised Residual of Receiver Function Fit	Normalised Residual of Dispersion Cuvre Fit	P-Value		Normalised Residual of Receiver Function Fit	Normalised Residual of Dispersion Cuvre Fit	P-Value
0	1	0.05		0	1	0.05
0.275236	0.5	0.1		0.195725	0.335821	0.1
0.547091	0.25	0.2		0.489876	0.104478	0.2
0.727796	0.0833333	0.3		0.736146	0.0447761	0.3
0.87326	0	0.4		0.878203	0.0149254	0.4
1	0	0.5		1	0	0.5
